# Supplementary material for: Bis(1,3,4-thia­diazol-2-yl) disulfide
Source: Acta Crystallogr Sect E Struct Rep Online. 2009 Sep 16;65(Pt 10):o2483. doi: 10.1107/S1600536809036782 (PMC2970373; doi:10.1107/S1600536809036782)
Supplement: Supplementary file 1 [file e-65-o2483-sup1.cif]

##############################################################################
###                                                                        ###
###        Electronic paper (Acta Crystallographica Section E)             ###
###                                                                        ###
##############################################################################
#                                                                            #
# This CIF contains the data in a paper accepted for publication in Acta     #
# Crystallographica Section E. It conforms to the requirements of Notes      #
# for Authors for Section E, and has been peer reviewed under the auspices   #
# of the IUCr Commission on Journals.                                        #
#                                                                            #
# Full details of the Crystallographic Information File format               #
# are given in the paper "The Crystallographic Information File (CIF):       #
# a New Standard Archive File for Crystallography" by S. R. Hall, F. H.      #
# Allen and I. D. Brown [Acta Cryst. (1991), A47, 655-685].                  #
#                                                                            #
# The current version of the core CIF dictionary is obtainable from          #
# ftp://ftp.iucr.org/pub/cif_core.dic. The current version number is 2.4.    #
#                                                                            #
# Software is freely available for graphical display of the structure(s) in  #
# this CIF.  For information consult the CIF home page http://www.iucr.org/  #
# cif/home.html                                                              #
#                                                                            #
# This file may be used for bona fide research purposes within the           #
# scientific community so long as proper attribution is given to the journal # 
# article from which it was obtained.                                        #
#                                                                            #
##############################################################################
                                             
data_I
_audit_creation_method     SHELXL-97
_chemical_name_systematic
;
Bis(1,3,4-thiadiazol-2-yl) disulfide
;
_chemical_name_common
;
Bis(1,3,4-thiadiazolyl)-5,5'-disulfide
;
_chemical_formula_moiety     'C4 H2 N4 S4'
_chemical_formula_sum     'C4 H2 N4 S4'
_chemical_formula_iupac     'C4 H2 N4 S4'
_chemical_formula_weight     234.34
_chemical_melting_point     384
_symmetry_cell_setting     Monoclinic
_symmetry_space_group_name_H-M     'C 2/c'
_symmetry_space_group_name_Hall     '-C 2yc'
loop_
    _symmetry_equiv_pos_as_xyz
    'x, y, z'
    '-x, y, -z+1/2'
    'x+1/2, y+1/2, z'
    '-x+1/2, y+1/2, -z+1/2'
    '-x, -y, -z'
    'x, -y, z-1/2'
    '-x+1/2, -y+1/2, -z'
    'x+1/2, -y+1/2, z-1/2'
_cell_length_a     9.706(2)
_cell_length_b     4.8980(12)
_cell_length_c     18.008(5)
_cell_angle_alpha     90.00
_cell_angle_beta     100.074(3)
_cell_angle_gamma     90.00
_cell_volume     842.9(4)
_cell_formula_units_Z     4
_cell_measurement_reflns_used     1881
_cell_measurement_theta_min     2.30
_cell_measurement_theta_max     28.25
_cell_measurement_temperature     291(2)
_exptl_crystal_description     block
_exptl_crystal_colour     colorless
_exptl_crystal_size_max     0.29
_exptl_crystal_size_mid     0.20
_exptl_crystal_size_min     0.11
_exptl_crystal_density_diffrn     1.847
_exptl_crystal_density_meas     ?
_exptl_crystal_density_method     'not measured'
_exptl_crystal_F_000     472
_exptl_absorpt_coefficient_mu     1.069
_exptl_absorpt_correction_type     multi-scan
_exptl_absorpt_process_details     '(SADABS; Bruker, 1997)'
_exptl_absorpt_correction_T_min     0.7460
_exptl_absorpt_correction_T_max     0.8887
_exptl_special_details
;
 ?
;
_diffrn_ambient_temperature     291(2)
_diffrn_radiation_type     MoK\a
_diffrn_radiation_wavelength     0.71073
_diffrn_radiation_source     'fine-focus sealed tube'
_diffrn_radiation_monochromator     graphite
_diffrn_measurement_device_type     'Bruker SMART CCD area detector'
_diffrn_measurement_method     '\f and \w scans'
_diffrn_detector_area_resol_mean     ?
_diffrn_reflns_number     2915
_diffrn_reflns_av_R_equivalents     0.0167
_diffrn_reflns_av_sigmaI/netI     0.0143
_diffrn_reflns_theta_min     2.30
_diffrn_reflns_theta_max     25.46
_diffrn_reflns_theta_full     25.46
_diffrn_measured_fraction_theta_max     0.995
_diffrn_measured_fraction_theta_full     0.995
_diffrn_reflns_limit_h_min     -11
_diffrn_reflns_limit_h_max     11
_diffrn_reflns_limit_k_min     -5
_diffrn_reflns_limit_k_max     5
_diffrn_reflns_limit_l_min     -21
_diffrn_reflns_limit_l_max     21
_diffrn_standards_number     0
_diffrn_standards_interval_count     ?
_diffrn_standards_interval_time     ?
_diffrn_standards_decay_%     ?
_refine_special_details
;
 Refinement of F^2^ against ALL reflections.  The weighted R-factor wR and
 goodness of fit S are based on F^2^, conventional R-factors R are based
 on F, with F set to zero for negative F^2^. The threshold expression of
 F^2^ > 2sigma(F^2^) is used only for calculating R-factors(gt) etc. and is
 not relevant to the choice of reflections for refinement.  R-factors based
 on F^2^ are statistically about twice as large as those based on F, and R-
 factors based on ALL data will be even larger.
;
_reflns_number_total     783
_reflns_number_gt     727
_reflns_threshold_expression     I>2\s(I)
_refine_ls_structure_factor_coef     Fsqd
_refine_ls_matrix_type     full
_refine_ls_R_factor_all     0.0231
_refine_ls_R_factor_gt     0.0210
_refine_ls_wR_factor_gt     0.0530
_refine_ls_wR_factor_ref     0.0545
_refine_ls_goodness_of_fit_ref     1.110
_refine_ls_restrained_S_all     1.110
_refine_ls_number_reflns     783
_refine_ls_number_parameters     55
_refine_ls_number_restraints     0
_refine_ls_hydrogen_treatment     constr
_refine_ls_weighting_scheme     calc
_refine_ls_weighting_details
         'calc w=1/[\s^2^(Fo^2^)+(0.0269P)^2^+0.5364P] where P=(Fo^2^+2Fc^2^)/3'
_atom_sites_solution_hydrogens     geom
_atom_sites_solution_primary     direct
_atom_sites_solution_secondary     difmap
_refine_ls_shift/su_max     0.001
_refine_ls_shift/su_mean     <0.001
_refine_diff_density_max     0.172
_refine_diff_density_min     -0.260
_refine_ls_extinction_method     none
_refine_ls_extinction_coef     ?
loop_
    _atom_type_symbol
    _atom_type_description
    _atom_type_scat_dispersion_real
    _atom_type_scat_dispersion_imag
    _atom_type_scat_source
    'C' 'C' 0.0033 0.0016
                         'International Tables Vol C Tables 4.2.6.8 and 6.1.1.4'
    'H' 'H' 0.0000 0.0000
                         'International Tables Vol C Tables 4.2.6.8 and 6.1.1.4'
    'N' 'N' 0.0061 0.0033
                         'International Tables Vol C Tables 4.2.6.8 and 6.1.1.4'
    'S' 'S' 0.1246 0.1234
                         'International Tables Vol C Tables 4.2.6.8 and 6.1.1.4'
_computing_data_collection     'SMART (Bruker, 1997)'
_computing_cell_refinement     'SAINT (Bruker, 1997)'
_computing_data_reduction     'SAINT (Bruker, 1997)'
_computing_structure_solution     'SHELXS-97 (Sheldrick, 2008)'
_computing_structure_refinement     'SHELXL-97 (Sheldrick, 2008)'
_computing_molecular_graphics     'SHELXTL (Sheldrick, 2008)'
_computing_publication_material     'SHELXTL (Sheldrick, 2008)'
loop_
    _atom_site_type_symbol
    _atom_site_label
    _atom_site_fract_x
    _atom_site_fract_y
    _atom_site_fract_z
    _atom_site_U_iso_or_equiv
    _atom_site_adp_type
    _atom_site_calc_flag
    _atom_site_refinement_flags
    _atom_site_occupancy
    _atom_site_disorder_assembly
    _atom_site_disorder_group
    S S1 0.58334(4) 0.20034(8) 0.72250(2) 0.03599(15) Uani d . 1 . .
    S S2 0.37175(4) 0.60103(10) 0.63157(3) 0.04226(16) Uani d . 1 . .
    C C1 0.53518(15) 0.4548(3) 0.65306(8) 0.0291(3) Uani d . 1 . .
    C C2 0.43894(19) 0.7877(4) 0.56554(9) 0.0393(4) Uani d . 1 . .
    H H2 0.3858 0.9153 0.5347 0.047 Uiso calc R 1 . .
    N N1 0.62594(14) 0.5425(3) 0.61357(8) 0.0388(3) Uani d . 1 . .
    N N2 0.56803(16) 0.7391(3) 0.56152(8) 0.0414(4) Uani d . 1 . .
loop_
    _atom_site_aniso_label
    _atom_site_aniso_U_11
    _atom_site_aniso_U_22
    _atom_site_aniso_U_33
    _atom_site_aniso_U_12
    _atom_site_aniso_U_13
    _atom_site_aniso_U_23
    S1 0.0434(3) 0.0342(3) 0.0334(2) 0.00958(17) 0.01497(18) 0.00365(16)
    S2 0.0290(2) 0.0495(3) 0.0495(3) 0.00302(18) 0.01012(19) 0.0138(2)
    C1 0.0310(8) 0.0296(8) 0.0274(7) 0.0002(6) 0.0072(6) -0.0023(6)
    C2 0.0433(10) 0.0400(10) 0.0333(9) -0.0019(7) 0.0034(7) 0.0067(7)
    N1 0.0358(8) 0.0441(8) 0.0390(8) 0.0026(6) 0.0137(6) 0.0069(6)
    N2 0.0463(9) 0.0443(8) 0.0354(7) -0.0022(7) 0.0118(6) 0.0079(6)
_geom_special_details
;
 All esds (except the esd in the dihedral angle between two l.s. planes)
 are estimated using the full covariance matrix.  The cell esds are taken
 into account individually in the estimation of esds in distances, angles
 and torsion angles; correlations between esds in cell parameters are only
 used when they are defined by crystal symmetry.  An approximate (isotropic)
 treatment of cell esds is used for estimating esds involving l.s. planes.
;
loop_
    _geom_bond_atom_site_label_1
    _geom_bond_atom_site_label_2
    _geom_bond_site_symmetry_2
    _geom_bond_distance
    _geom_bond_publ_flag
    S1 C1 . 1.7695(16) ?
    S1 S1 2_656 2.0393(9) ?
    S2 C2 . 1.7164(17) ?
    S2 C1 . 1.7217(16) ?
    C1 N1 . 1.298(2) ?
    C2 N2 . 1.290(2) ?
    C2 H2 . 0.9300 ?
    N1 N2 . 1.392(2) ?
loop_
    _geom_angle_atom_site_label_1
    _geom_angle_atom_site_label_2
    _geom_angle_atom_site_label_3
    _geom_angle_site_symmetry_1
    _geom_angle_site_symmetry_3
    _geom_angle
    _geom_angle_publ_flag
    C1 S1 S1 . 2_656 102.08(5) ?
    C2 S2 C1 . . 86.01(8) ?
    N1 C1 S2 . . 115.22(12) ?
    N1 C1 S1 . . 119.96(12) ?
    S2 C1 S1 . . 124.81(9) ?
    N2 C2 S2 . . 115.54(13) ?
    N2 C2 H2 . . 122.2 ?
    S2 C2 H2 . . 122.2 ?
    C1 N1 N2 . . 111.40(13) ?
    C2 N2 N1 . . 111.82(14) ?
loop_
    _geom_torsion_atom_site_label_1
    _geom_torsion_atom_site_label_2
    _geom_torsion_atom_site_label_3
    _geom_torsion_atom_site_label_4
    _geom_torsion_site_symmetry_1
    _geom_torsion_site_symmetry_2
    _geom_torsion_site_symmetry_3
    _geom_torsion_site_symmetry_4
    _geom_torsion
    _geom_torsion_publ_flag
    C2 S2 C1 N1 . . . . -0.11(13) ?
    C2 S2 C1 S1 . . . . -179.53(11) ?
    S1 S1 C1 N1 2_656 . . . 169.70(12) ?
    S1 S1 C1 S2 2_656 . . . -10.90(11) ?
    C1 S2 C2 N2 . . . . 0.38(15) ?
    S2 C1 N1 N2 . . . . -0.16(18) ?
    S1 C1 N1 N2 . . . . 179.30(11) ?
    S2 C2 N2 N1 . . . . -0.5(2) ?
    C1 N1 N2 C2 . . . . 0.4(2) ?
loop_
    _geom_hbond_atom_site_label_D
    _geom_hbond_atom_site_label_H
    _geom_hbond_atom_site_label_A
    _geom_hbond_site_symmetry_A
    _geom_hbond_distance_DH
    _geom_hbond_distance_HA
    _geom_hbond_distance_DA
    _geom_hbond_angle_DHA
    _geom_hbond_publ_flag
    C2 H2 N2 5_676 0.93 2.52 3.249(2) 135.7 y
data_global
_journal_date_recd_electronic     2009-08-30
_journal_date_accepted     2009-09-11
_journal_name_full     'Acta Crystallographica, Section E'
_journal_year     2009
_journal_volume     65
_journal_issue     10
_journal_page_first     o2483
_journal_page_last     o2483
_journal_paper_category     QO
_journal_coeditor_code     SJ2643
_publ_contact_author_name     'Zhao Bang-Tun'
_publ_contact_author_address
;
College of Chemistry and Chemical Engineering
Luoyang Normal University
Luoyang 471022
People's Republic of China.
;
_publ_contact_author_email     'zbt@lynu.edu.cn'
_publ_contact_author_fax     '086 379 65515186'
_publ_contact_author_phone     '086 379 65515186'
_publ_section_title
;
Bis(1,3,4-thiadiazol-2-yl) disulfide
;
loop_
    _publ_author_name
    _publ_author_address
    'Pu-Zhou Hu'
;
College of Chemistry and Chemical Engineering
Luoyang Normal University
Luoyang 471022
People's Republic of China.
;
    'Yong-Hua Zhang'
;
College of Chemistry and Chemical Engineering
Luoyang Normal University
Luoyang 471022
People's Republic of China.
;
    'Jian-Ge Wang'
;
College of Chemistry and Chemical Engineering
Luoyang Normal University
Luoyang 471022
People's Republic of China.
;
    'Jian-Hua Qin'
;
College of Chemistry and Chemical Engineering
Luoyang Normal University
Luoyang 471022
People's Republic of China.
;
    'Bang-Tun Zhao'
;
College of Chemistry and Chemical Engineering
Luoyang Normal University
Luoyang 471022
People's Republic of China.
;
