# Supplementary material for: Bis(1,3,4-thia­diazol-2-yl) disulfide
Source: Acta Crystallogr Sect E Struct Rep Online. 2009 Sep 16;65(Pt 10):o2483. doi: 10.1107/S1600536809036782 (PMC2970373; doi:10.1107/S1600536809036782)
Supplement: Supplementary file 2 [file e-65-o2483-Isup2.hkl]

# 
# h,k,l, Fc-squared, Fo-squared, sigma(Fo-squared) and status flag 
# 
data_I
_shelx_title ' B in C2/c' 
_shelx_refln_list_code          4 
_shelx_F_calc_maximum      211.79 
_exptl_crystal_F_000       472.00 
_reflns_d_resolution_high  0.8267 
 
loop_ 
 _symmetry_equiv_pos_as_xyz 
 'x, y, z' 
 '-x, y, -z+1/2' 
 'x+1/2, y+1/2, z' 
 '-x+1/2, y+1/2, -z+1/2' 
 '-x, -y, -z' 
 'x, -y, z-1/2' 
 '-x+1/2, -y+1/2, -z' 
 'x+1/2, -y+1/2, z-1/2' 
 
_cell_length_a     9.7062 
_cell_length_b     4.8980 
_cell_length_c    18.0081 
_cell_angle_alpha  90.000 
_cell_angle_beta  100.074 
_cell_angle_gamma  90.000 
 
_shelx_F_squared_multiplier     1.000 
 
loop_ 
 _refln_index_h 
 _refln_index_k 
 _refln_index_l 
 _refln_F_squared_calc 
 _refln_F_squared_meas 
 _refln_F_squared_sigma 
 _refln_observed_status 
   2   0   0    20927.91    17045.68    245.69 o 
   4   0   0    19480.65    18419.13    432.63 o 
   6   0   0     4104.93     4334.31     40.06 o 
   8   0   0      269.42      247.82     12.76 o 
  10   0   0       32.46       28.90      7.90 o 
   1   1   0     7595.41     7879.65     69.76 o 
   3   1   0     3115.71     3119.02     22.23 o 
   5   1   0      467.61      484.06      7.19 o 
   7   1   0     2766.27     2615.07     24.70 o 
   9   1   0      395.87      386.05     10.06 o 
  11   1   0      732.15      739.98     13.43 o 
   0   2   0     1998.05     1950.08     21.73 o 
   2   2   0     1945.88     2032.06     14.38 o 
   4   2   0        0.84       -0.20      0.65 o 
   6   2   0     3123.21     3151.89     28.79 o 
   8   2   0     1537.55     1522.50     18.34 o 
  10   2   0       99.41      113.70      6.28 o 
   1   3   0     2663.88     2697.69     19.35 o 
   3   3   0      207.92      209.22      5.40 o 
   5   3   0      420.32      393.40      7.75 o 
   7   3   0      734.29      717.82     16.74 o 
   9   3   0       78.86       83.05      7.35 o 
   0   4   0      102.78      113.01      5.97 o 
   2   4   0      339.98      346.79      6.38 o 
   4   4   0      151.32      162.40      5.30 o 
   6   4   0      257.63      254.54      9.38 o 
   8   4   0      338.59      377.95     16.27 o 
   1   5   0     1504.26     1497.33     19.56 o 
   3   5   0      152.81      155.05      9.10 o 
   5   5   0      797.37      804.24     20.75 o 
 -11   1   1      342.95      330.44     12.75 o 
  -9   1   1      214.70      206.28      6.31 o 
  -7   1   1     1123.26     1098.86     11.93 o 
  -5   1   1       64.97       61.21      4.36 o 
  -3   1   1        1.25        3.88      2.26 o 
  -1   1   1        9.77        3.96      0.53 o 
   1   1   1     3285.10     3259.82     19.96 o 
   3   1   1     3028.36     3076.54     28.31 o 
   5   1   1      881.97      794.38      9.74 o 
   7   1   1     2497.13     2414.13     23.26 o 
   9   1   1       10.15        7.67      1.77 o 
  11   1   1      676.05      643.26     12.48 o 
 -10   2   1      431.56      458.09     11.86 o 
  -8   2   1      667.46      691.84      9.88 o 
  -6   2   1     2024.90     1979.71     20.38 o 
  -4   2   1     6318.00     6263.55     38.90 o 
  -2   2   1      804.38      827.46      7.23 o 
   0   2   1     8778.80     8505.03     50.43 o 
   2   2   1       99.64      114.60      2.32 o 
   4   2   1     2618.39     2653.10     21.96 o 
   6   2   1        8.56        6.32      1.67 o 
   8   2   1       72.77       78.35      5.50 o 
  10   2   1      250.56      259.83     11.17 o 
  -9   3   1      924.60      933.50     15.03 o 
  -7   3   1       44.64       42.21      3.31 o 
  -5   3   1     2733.62     2728.35     26.75 o 
  -3   3   1      526.34      556.84      7.48 o 
  -1   3   1     3253.92     3185.94     22.03 o 
   1   3   1      363.47      353.28      4.89 o 
   3   3   1     3449.60     3493.49     24.36 o 
   5   3   1      956.21      951.69     11.17 o 
   7   3   1      236.22      238.41      9.44 o 
   9   3   1       25.79       31.09      3.95 o 
  -8   4   1      471.91      484.89     12.71 o 
  -6   4   1      774.38      783.61     13.04 o 
  -4   4   1       77.30       83.31      4.10 o 
  -2   4   1       28.33       27.64      2.21 o 
   0   4   1      577.93      582.32      8.30 o 
   2   4   1     1930.69     1930.61     18.20 o 
   4   4   1      381.34      388.86      8.19 o 
   6   4   1      450.32      469.86     11.71 o 
   8   4   1      302.40      339.21     10.67 o 
  -5   5   1        0.52        3.01      3.10 o 
  -3   5   1       42.18       35.83      6.13 o 
  -1   5   1       17.26       16.58      2.60 o 
   1   5   1        7.29        6.46      2.65 o 
   3   5   1        1.09       -1.00      6.19 o 
   5   5   1       18.20       14.40      4.03 o 
 -10   0   2     1552.67     1540.19     27.76 o 
  -8   0   2       38.76       36.80      3.89 o 
  -6   0   2     6944.28     6803.87     87.15 o 
  -4   0   2     6000.36     5744.46     54.38 o 
  -2   0   2     1126.79     1113.90     26.15 o 
   0   0   2     3359.12     3292.09     48.32 o 
   2   0   2       57.91       77.87      2.17 o 
   4   0   2      400.98      478.53      8.38 o 
   6   0   2      456.99      490.22      9.59 o 
   8   0   2      129.43      141.47      6.59 o 
  10   0   2      122.60      129.65      7.65 o 
 -11   1   2       11.64        4.62      1.98 o 
  -9   1   2       78.81       81.24      4.08 o 
  -7   1   2      191.04      200.56      4.48 o 
  -5   1   2      528.32      551.93      6.84 o 
  -3   1   2      160.63      156.06      3.29 o 
  -1   1   2      214.36      203.07      2.98 o 
   1   1   2      919.95      914.32      6.81 o 
   3   1   2       18.86       22.80      1.07 o 
   5   1   2     2352.99     2327.24     18.12 o 
   7   1   2     1202.42     1157.17     13.91 o 
   9   1   2       50.46       65.19      3.81 o 
  11   1   2       59.83       78.16      6.52 o 
 -10   2   2      462.51      448.38     11.76 o 
  -8   2   2      221.74      194.55      5.78 o 
  -6   2   2      121.13      117.40      4.12 o 
  -4   2   2     1135.53     1135.00     11.20 o 
  -2   2   2      172.37      175.79      2.70 o 
   0   2   2      480.77      468.82      4.85 o 
   2   2   2      117.98       90.10      2.12 o 
   4   2   2      548.42      576.62      6.24 o 
   6   2   2     1034.04     1016.62     11.49 o 
   8   2   2      107.83      101.93      4.49 o 
  10   2   2       36.13       35.37      4.13 o 
  -9   3   2      102.48       99.23      5.15 o 
  -7   3   2      127.12      121.09      5.09 o 
  -5   3   2      196.55      189.44      5.42 o 
  -3   3   2      544.98      521.60      7.23 o 
  -1   3   2       54.84       52.57      1.90 o 
   1   3   2     3313.37     3339.24     23.11 o 
   3   3   2     1138.60     1172.18     10.82 o 
   5   3   2      685.81      696.37      9.32 o 
   7   3   2      858.52      818.65     15.07 o 
   9   3   2       15.67       13.24      3.16 o 
  -8   4   2        8.00        4.20      2.21 o 
  -6   4   2      318.94      293.10      7.72 o 
  -4   4   2      102.63       92.12      4.30 o 
  -2   4   2     1619.74     1567.00     15.86 o 
   0   4   2        0.98        1.88      1.77 o 
   2   4   2     1284.71     1288.27     15.75 o 
   4   4   2        4.64        2.54      1.73 o 
   6   4   2      511.15      504.91     15.25 o 
   8   4   2        9.44        3.43      3.39 o 
  -5   5   2      980.95     1004.21     18.88 o 
  -3   5   2       50.65       55.21      4.72 o 
  -1   5   2     1207.14     1227.48     16.79 o 
   1   5   2       75.40       83.59      4.85 o 
   3   5   2      149.35      137.51      8.58 o 
   5   5   2       28.68       22.13      4.51 o 
 -11   1   3        1.07        2.65      2.04 o 
  -9   1   3        0.71       -0.27      1.09 o 
  -7   1   3      201.51      222.74      4.77 o 
  -5   1   3     6100.71     6447.25     44.28 o 
  -3   1   3     6592.65     6719.86     40.25 o 
  -1   1   3    11934.36    11776.81     84.96 o 
   1   1   3    44854.16    37908.61    988.78 o 
   3   1   3     2722.87     2870.24     20.58 o 
   5   1   3     4610.03     4605.03     29.88 o 
   7   1   3     2131.18     2122.08     21.28 o 
   9   1   3        0.59       -0.37      1.41 o 
  11   1   3       20.27       32.13      4.16 o 
 -10   2   3      887.08      857.88     16.93 o 
  -8   2   3      459.93      462.28      9.11 o 
  -6   2   3     2754.26     2594.97     21.86 o 
  -4   2   3      478.30      550.23      6.57 o 
  -2   2   3     4154.52     4154.34     29.39 o 
   0   2   3       14.00       16.26      0.99 o 
   2   2   3       62.19       61.37      2.06 o 
   4   2   3     1198.66     1183.76     10.27 o 
   6   2   3        1.09        1.58      0.99 o 
   8   2   3     1943.05     1946.41     25.48 o 
  10   2   3      308.71      290.92     30.06 o 
  -9   3   3       99.73       98.85      5.10 o 
  -7   3   3     1573.12     1597.68     19.52 o 
  -5   3   3      572.15      585.74      9.82 o 
  -3   3   3     1556.02     1609.85     15.03 o 
  -1   3   3     1203.72     1275.15     12.46 o 
   1   3   3       81.17       95.53      2.54 o 
   3   3   3      645.22      678.27      7.66 o 
   5   3   3       75.34       80.73      4.07 o 
   7   3   3     1419.58     1429.24     18.08 o 
   9   3   3     1021.64     1073.19     19.31 o 
  -8   4   3        0.01        2.47      2.02 o 
  -6   4   3      449.96      434.24      9.58 o 
  -4   4   3     2138.29     2105.80     23.08 o 
  -2   4   3       72.74       70.84      4.13 o 
   0   4   3     2910.98     2874.42     24.29 o 
   2   4   3     1589.72     1588.04     15.92 o 
   4   4   3      185.86      169.59     17.92 o 
   6   4   3      415.46      408.21     10.89 o 
   8   4   3        0.45        1.55      2.25 o 
  -5   5   3      201.75      204.45     10.42 o 
  -3   5   3       51.48       43.44      7.18 o 
  -1   5   3      101.21       87.76      4.48 o 
   1   5   3       59.19       40.52      5.24 o 
   3   5   3       21.88       24.73      4.67 o 
   5   5   3        2.59       -0.91      3.04 o 
 -10   0   4     1189.26     1156.68     23.30 o 
  -8   0   4     2843.36     2679.67     61.01 o 
  -6   0   4     5700.87     5426.85     50.55 o 
  -4   0   4      169.58      149.52      3.83 o 
  -2   0   4      181.05      199.12      3.81 o 
   0   0   4     8578.60     8543.10     86.47 o 
   2   0   4     2024.46     1920.27     21.21 o 
   4   0   4     8920.25     8773.08     89.95 o 
   6   0   4      460.82      412.47      9.12 o 
   8   0   4     3746.23     3578.20     64.88 o 
  10   0   4       16.87       19.64      3.71 o 
 -11   1   4      308.35      317.01     10.05 o 
  -9   1   4      561.27      557.99     10.23 o 
  -7   1   4     2222.25     2140.81     19.00 o 
  -5   1   4     1787.70     1826.78     15.66 o 
  -3   1   4     6794.52     6961.33     41.74 o 
  -1   1   4     8667.01     8910.49     57.08 o 
   1   1   4    19035.18    18270.15    131.17 o 
   3   1   4      538.56      574.90      6.15 o 
   5   1   4     2445.71     2434.40     19.16 o 
   7   1   4      167.28      161.92      4.72 o 
   9   1   4       80.11       85.34      7.84 o 
 -10   2   4      115.24      117.60      9.43 o 
  -8   2   4      613.48      615.76     11.18 o 
  -6   2   4      128.17      126.75      4.27 o 
  -4   2   4     3295.61     3376.06     22.68 o 
  -2   2   4       34.98       51.90      1.96 o 
   0   2   4    10104.10    10523.57     62.02 o 
   2   2   4     2655.74     2683.12     18.55 o 
   4   2   4      788.05      780.33      7.87 o 
   6   2   4      730.90      722.53     10.89 o 
   8   2   4       35.76       31.52      3.52 o 
  10   2   4       22.63       18.77      7.52 o 
  -9   3   4      138.06      142.50      7.66 o 
  -7   3   4      137.64      144.48      5.28 o 
  -5   3   4     2200.39     2188.73     22.82 o 
  -3   3   4     2182.32     2152.22     18.70 o 
  -1   3   4        1.56       -0.17      0.76 o 
   1   3   4     1751.87     1691.24     13.71 o 
   3   3   4      889.68      884.47      9.15 o 
   5   3   4       10.54       11.51      1.83 o 
   7   3   4      158.02      172.05      5.81 o 
   9   3   4       24.21       22.43      4.32 o 
  -8   4   4      225.15      231.82      7.58 o 
  -6   4   4        0.44       -0.09      1.67 o 
  -4   4   4      845.97      837.39     13.62 o 
  -2   4   4       69.45       70.90      3.21 o 
   0   4   4      729.88      727.07      9.72 o 
   2   4   4       56.74       56.83      4.17 o 
   4   4   4      529.36      518.48     18.48 o 
   6   4   4       83.34      100.12      5.89 o 
  -5   5   4      306.12      309.32      8.59 o 
  -3   5   4       48.11       47.99      3.72 o 
  -1   5   4       15.30       10.28      2.64 o 
   1   5   4      203.17      197.29      8.78 o 
   3   5   4      977.61     1001.60     22.91 o 
   5   5   4       67.92       68.60      6.95 o 
 -11   1   5      141.53      138.03     10.63 o 
  -9   1   5     2653.97     2628.20     27.27 o 
  -7   1   5      685.61      714.18      9.22 o 
  -5   1   5     5037.62     5142.97     35.60 o 
  -3   1   5     9815.88    10056.43     63.97 o 
  -1   1   5       12.56       15.63      0.83 o 
   1   1   5     1311.79     1245.81     10.50 o 
   3   1   5       35.20       55.52      1.76 o 
   5   1   5       65.52       62.16      2.29 o 
   7   1   5       38.66       39.30      2.67 o 
   9   1   5        7.63       12.25      4.19 o 
 -10   2   5       20.91       24.44      3.56 o 
  -8   2   5      751.24      767.58     12.21 o 
  -6   2   5        2.25       -1.13      1.04 o 
  -4   2   5      766.70      827.35      9.00 o 
  -2   2   5      469.11      450.84      5.89 o 
   0   2   5      751.57      815.26      8.68 o 
   2   2   5     3480.54     3595.00     23.85 o 
   4   2   5     2864.42     2863.35     20.49 o 
   6   2   5      767.60      765.21     11.40 o 
   8   2   5     1247.05     1194.54     27.59 o 
  10   2   5       32.38       48.18     14.49 o 
  -9   3   5        0.19        0.41      1.80 o 
  -7   3   5        7.77       11.00      2.12 o 
  -5   3   5      358.57      355.45      7.58 o 
  -3   3   5       15.37       10.13      1.41 o 
  -1   3   5     1801.83     1823.75     16.35 o 
   1   3   5        5.25        2.37      0.82 o 
   3   3   5     2581.64     2572.63     21.78 o 
   5   3   5       78.35       75.97      3.77 o 
   7   3   5      832.52      853.56     13.53 o 
   9   3   5       22.07       26.55      4.73 o 
  -8   4   5      330.71      337.43      9.16 o 
  -6   4   5      359.90      328.42      8.36 o 
  -4   4   5     2451.79     2419.47     29.83 o 
  -2   4   5      240.92      235.42      5.44 o 
   0   4   5      753.43      781.35     11.78 o 
   2   4   5      217.56      233.02      6.18 o 
   4   4   5       80.62       72.89      6.04 o 
   6   4   5       60.29       71.65      5.24 o 
  -5   5   5        1.50        1.24      1.98 o 
  -3   5   5      173.32      177.81      6.24 o 
  -1   5   5      245.27      244.90      8.33 o 
   1   5   5       82.00       85.78      5.50 o 
   3   5   5       33.32       30.38      5.09 o 
   5   5   5       14.89       13.37      4.35 o 
 -10   0   6       63.15       71.01      5.91 o 
  -8   0   6        7.68       19.94      3.21 o 
  -6   0   6       43.68       50.52      3.05 o 
  -4   0   6     5026.59     5693.62     50.13 o 
  -2   0   6     6395.95     6593.81     55.94 o 
   0   0   6     3760.86     3915.52     34.23 o 
   2   0   6    15582.53    14215.05    116.86 o 
   4   0   6      242.95      233.51      5.21 o 
   6   0   6     4818.76     4933.76     78.50 o 
   8   0   6     1504.09     1499.59     34.66 o 
  10   0   6       29.84       36.37      7.58 o 
 -11   1   6       16.28       11.33      4.01 o 
  -9   1   6      272.08      271.69     13.83 o 
  -7   1   6      366.05      371.03      6.38 o 
  -5   1   6     1452.07     1366.30     11.27 o 
  -3   1   6      251.27      312.65      3.90 o 
  -1   1   6     2561.83     2564.08     16.92 o 
   1   1   6      340.37      374.23      4.83 o 
   3   1   6      134.68      174.41      3.14 o 
   5   1   6      808.49      853.89      9.27 o 
   7   1   6       81.42       82.22      4.37 o 
   9   1   6      306.64      341.32     11.89 o 
 -10   2   6      165.25      175.03     12.84 o 
  -8   2   6        2.34        4.76      1.71 o 
  -6   2   6     1082.64     1072.79     13.86 o 
  -4   2   6     1995.67     2018.70     17.22 o 
  -2   2   6       21.20       16.99      2.02 o 
   0   2   6     3771.64     3986.93     25.77 o 
   2   2   6     6430.80     6637.00     41.14 o 
   4   2   6     1221.97     1248.61     12.58 o 
   6   2   6      250.42      253.06      9.63 o 
   8   2   6      849.49      860.52     15.77 o 
  -9   3   6      642.04      617.85     12.74 o 
  -7   3   6       30.42       28.47      3.85 o 
  -5   3   6     1922.20     1817.70     21.89 o 
  -3   3   6      422.70      394.08      6.46 o 
  -1   3   6      660.57      663.55      8.43 o 
   1   3   6      403.30      400.21      7.40 o 
   3   3   6        2.98        3.24      1.12 o 
   5   3   6        8.78        7.28      1.70 o 
   7   3   6       56.21       56.87      3.90 o 
  -8   4   6      163.66      163.41      8.75 o 
  -6   4   6      623.40      618.41     11.72 o 
  -4   4   6      591.30      626.49     11.08 o 
  -2   4   6      436.19      426.60      7.45 o 
   0   4   6      560.34      555.44      9.82 o 
   2   4   6       87.93       97.98      4.30 o 
   4   4   6       71.68       73.94      4.82 o 
   6   4   6       18.67       13.38      3.62 o 
  -5   5   6        0.97       -0.63      1.77 o 
  -3   5   6      561.11      527.81     12.74 o 
  -1   5   6      133.34      124.14      7.72 o 
   1   5   6     1067.43     1069.14     18.82 o 
   3   5   6      969.08      969.80     22.92 o 
 -11   1   7      736.51      758.96     16.28 o 
  -9   1   7      911.74      883.37     19.33 o 
  -7   1   7      577.02      545.95      8.14 o 
  -5   1   7     2672.89     2541.38     18.41 o 
  -3   1   7      142.49      167.54      2.87 o 
  -1   1   7      254.10      285.76      3.53 o 
   1   1   7      465.86      513.44      6.14 o 
   3   1   7     1648.00     1650.12     13.70 o 
   5   1   7      579.26      603.30      8.84 o 
   7   1   7      562.35      592.41     13.70 o 
   9   1   7     1027.39     1059.77     28.61 o 
 -10   2   7      105.97      116.63      6.65 o 
  -8   2   7      420.74      428.95      9.01 o 
  -6   2   7      264.45      228.49      7.56 o 
  -4   2   7     4750.06     4846.00     37.38 o 
  -2   2   7     5323.83     5301.55     37.31 o 
   0   2   7     2566.35     2523.87     19.62 o 
   2   2   7     6486.11     6265.97     49.16 o 
   4   2   7       10.12        6.92      1.29 o 
   6   2   7      385.05      395.84      8.19 o 
   8   2   7       53.47       56.62      4.49 o 
  -9   3   7        1.56       -0.11      1.72 o 
  -7   3   7      546.58      547.10     10.56 o 
  -5   3   7      254.94      258.19      6.56 o 
  -3   3   7     3511.13     3451.30     27.51 o 
  -1   3   7       33.05       37.66      2.53 o 
   1   3   7     5140.82     5018.30     42.12 o 
   3   3   7      638.41      603.78      8.54 o 
   5   3   7      654.96      630.70     10.84 o 
   7   3   7       55.39       50.02      3.78 o 
  -8   4   7       57.71       56.56      4.52 o 
  -6   4   7      308.12      308.96      8.18 o 
  -4   4   7      330.64      344.55      8.10 o 
  -2   4   7      277.34      267.39      8.18 o 
   0   4   7      126.12      116.42      7.31 o 
   2   4   7      408.31      439.06      8.93 o 
   4   4   7     1003.86      964.08     19.61 o 
   6   4   7        5.21        4.90      2.84 o 
  -5   5   7      143.04      141.08      7.42 o 
  -3   5   7       49.88       42.61      4.49 o 
  -1   5   7       26.55       24.38      3.77 o 
   1   5   7       12.44        5.16      4.47 o 
   3   5   7        0.00        1.41      2.57 o 
 -10   0   8      202.16      205.41     10.50 o 
  -8   0   8     9345.05     9436.75    114.01 o 
  -6   0   8     3340.20     3340.62     33.43 o 
  -4   0   8    12902.25    12839.15    107.26 o 
  -2   0   8    14005.20    13956.21    114.99 o 
   0   0   8     3069.03     3247.11     30.83 o 
   2   0   8     2906.40     2784.70     26.72 o 
   4   0   8     1157.36     1183.58     14.74 o 
   6   0   8      246.80      235.57     10.84 o 
 -11   1   8      691.70      707.79     15.84 o 
  -9   1   8       31.16       37.15      3.93 o 
  -7   1   8     2465.49     2454.24     24.56 o 
  -5   1   8       28.06       22.26      1.43 o 
  -3   1   8      997.59     1017.38      8.90 o 
  -1   1   8     2325.19     2573.11     23.43 o 
   1   1   8     2817.11     2968.34     22.48 o 
   3   1   8     2321.08     2379.33     19.53 o 
   5   1   8     2670.26     2656.82     24.76 o 
   7   1   8      149.07      155.07      7.03 o 
   9   1   8      286.39      310.96     17.51 o 
 -10   2   8      517.61      524.30     13.15 o 
  -8   2   8      128.87      143.02      5.24 o 
  -6   2   8       56.10       58.14      3.33 o 
  -4   2   8      394.21      403.88      6.27 o 
  -2   2   8     2640.44     2609.35     20.84 o 
   0   2   8     2929.47     3043.60     23.08 o 
   2   2   8      189.81      147.86      4.26 o 
   4   2   8     2336.09     2226.63     25.61 o 
   6   2   8      147.84      129.57      4.77 o 
   8   2   8      130.04      148.74      9.99 o 
  -9   3   8      495.69      484.48     10.83 o 
  -7   3   8       84.58       71.40      4.23 o 
  -5   3   8      218.72      225.41      6.17 o 
  -3   3   8      673.42      669.15      9.10 o 
  -1   3   8      157.56      134.95      4.44 o 
   1   3   8      145.07      167.93      5.01 o 
   3   3   8      550.77      578.89     14.50 o 
   5   3   8      112.43      111.99      4.78 o 
   7   3   8      114.34      112.75      5.32 o 
  -8   4   8       29.22       25.10      3.42 o 
  -6   4   8       15.62        7.48      2.24 o 
  -4   4   8      100.85       93.16      4.58 o 
  -2   4   8       39.57       29.66      2.88 o 
   0   4   8      573.93      563.49     13.48 o 
   2   4   8       20.06       19.44      3.43 o 
   4   4   8      233.38      246.61      8.40 o 
   6   4   8        1.50        0.34      2.52 o 
  -5   5   8      355.40      353.53     11.23 o 
  -3   5   8     1446.95     1444.53     28.71 o 
  -1   5   8       12.17       15.36      4.11 o 
   1   5   8      597.89      613.44     11.96 o 
   3   5   8      100.44      101.68      8.03 o 
 -11   1   9      351.13      357.93     11.16 o 
  -9   1   9      168.47      179.58     11.82 o 
  -7   1   9        0.01        2.01      1.28 o 
  -5   1   9       47.83       41.94      1.88 o 
  -3   1   9     1170.58     1213.62     10.35 o 
  -1   1   9     1764.51     1758.53     14.95 o 
   1   1   9      883.21      936.81     10.73 o 
   3   1   9     5987.83     5910.88     41.95 o 
   5   1   9      511.96      492.19      8.46 o 
   7   1   9     1235.23     1301.56     24.02 o 
   9   1   9      619.79      578.21     24.54 o 
 -10   2   9       96.52       86.83      5.92 o 
  -8   2   9     1425.58     1416.48     18.38 o 
  -6   2   9       97.29       97.56      4.13 o 
  -4   2   9     4447.82     4361.17     32.81 o 
  -2   2   9      367.48      379.20      5.80 o 
   0   2   9     1629.66     1667.96     17.47 o 
   2   2   9       71.93       73.91      3.27 o 
   4   2   9      240.16      217.68      5.57 o 
   6   2   9      102.06      111.44      4.70 o 
   8   2   9      121.11      121.49      5.51 o 
  -9   3   9      621.63      629.17     12.54 o 
  -7   3   9      374.13      354.77      8.49 o 
  -5   3   9     1923.66     1903.37     21.35 o 
  -3   3   9     2906.77     2975.85     25.05 o 
  -1   3   9      191.80      208.27      7.89 o 
   1   3   9     1229.49     1243.57     15.54 o 
   3   3   9        0.03        0.66      1.25 o 
   5   3   9       13.48       11.87      3.01 o 
   7   3   9       47.46       49.32      4.03 o 
  -6   4   9       32.53       26.34      3.24 o 
  -4   4   9        0.17        0.74      1.59 o 
  -2   4   9      203.68      195.44      6.10 o 
   0   4   9       10.90       14.14      2.59 o 
   2   4   9      710.77      750.18     12.55 o 
   4   4   9      481.68      515.40     12.36 o 
   6   4   9       89.89       78.70     15.01 o 
  -3   5   9       16.42       17.27      3.31 o 
  -1   5   9       65.09       67.21      4.45 o 
   1   5   9       73.98       70.67      4.63 o 
   3   5   9        3.42        0.84      2.72 o 
 -10   0  10      805.91      795.72     28.55 o 
  -8   0  10     1072.90     1090.82     21.11 o 
  -6   0  10      848.45      776.29     12.21 o 
  -4   0  10     2078.02     1904.22     21.22 o 
  -2   0  10      188.61      204.64      4.90 o 
   0   0  10     1876.47     1949.93     20.40 o 
   2   0  10     1108.22     1153.06     17.34 o 
   4   0  10     1352.12     1397.20     25.23 o 
   6   0  10      477.20      498.25     17.59 o 
 -11   1  10       17.00        8.57      2.93 o 
  -9   1  10       18.61       14.82      2.95 o 
  -7   1  10      124.12      127.74      4.60 o 
  -5   1  10        9.12        3.41      1.03 o 
  -3   1  10     2166.21     2314.11     17.13 o 
  -1   1  10     2261.38     2349.17     20.53 o 
   1   1  10       70.82       63.12      2.41 o 
   3   1  10      553.05      518.88      7.38 o 
   5   1  10       32.99       39.05      2.74 o 
   7   1  10      101.98       99.64      6.79 o 
   9   1  10       35.78       32.64      7.70 o 
 -10   2  10       59.55       61.26      5.35 o 
  -8   2  10      263.87      263.69      7.27 o 
  -6   2  10        5.43        4.44      1.48 o 
  -4   2  10     1795.55     1798.43     16.82 o 
  -2   2  10     1622.82     1683.21     15.40 o 
   0   2  10       90.45       90.17      4.18 o 
   2   2  10     1170.91     1146.88     14.09 o 
   4   2  10      193.66      195.76      5.40 o 
   6   2  10       65.49       65.41      3.95 o 
   8   2  10       92.27      104.85      6.30 o 
  -9   3  10       37.91       38.37      3.91 o 
  -7   3  10      125.51      108.53      5.09 o 
  -5   3  10       22.19       19.39      2.48 o 
  -3   3  10      835.78      845.05     12.47 o 
  -1   3  10     1274.78     1247.24     15.74 o 
   1   3  10      272.34      294.55      6.93 o 
   3   3  10     2440.49     2412.56     25.16 o 
   5   3  10      395.67      385.29      8.74 o 
   7   3  10      153.08      154.72      6.37 o 
  -6   4  10      240.75      251.12      9.07 o 
  -4   4  10      119.53      141.16      6.73 o 
  -2   4  10      289.63      289.11      7.59 o 
   0   4  10        3.95        3.07      1.60 o 
   2   4  10      961.80      936.59     14.51 o 
   4   4  10      208.44      205.03     12.49 o 
  -3   5  10      424.99      452.02     12.47 o 
  -1   5  10        0.64        0.16      1.81 o 
   1   5  10       11.67       15.70      2.86 o 
  -9   1  11      468.38      480.78     12.58 o 
  -7   1  11     3586.52     3586.46     36.52 o 
  -5   1  11      279.74      294.40      5.55 o 
  -3   1  11     5964.62     5871.57     37.66 o 
  -1   1  11     5210.55     5200.09     37.35 o 
   1   1  11      153.59      138.83      3.53 o 
   3   1  11     1359.63     1315.15     13.58 o 
   5   1  11      105.84      114.61      5.12 o 
   7   1  11        4.69        6.99      2.99 o 
 -10   2  11     1134.04     1154.86     20.99 o 
  -8   2  11      179.12      170.12      7.87 o 
  -6   2  11      568.14      581.23     10.23 o 
  -4   2  11       70.41       79.48      4.66 o 
  -2   2  11        0.35        2.03      1.24 o 
   0   2  11     1356.65     1339.30     15.73 o 
   2   2  11      566.77      526.11     10.63 o 
   4   2  11      846.55      846.68     12.38 o 
   6   2  11      640.01      617.02     13.04 o 
   8   2  11      140.63      141.12      8.22 o 
  -9   3  11      642.71      663.73     17.43 o 
  -7   3  11        3.67        5.81      2.05 o 
  -5   3  11       11.95       18.94      3.06 o 
  -3   3  11       13.31       14.25      2.14 o 
  -1   3  11      864.03      795.86     12.24 o 
   1   3  11     1991.56     1852.29     22.80 o 
   3   3  11        6.16        4.68      1.67 o 
   5   3  11      797.06      789.51     15.52 o 
   7   3  11        1.39       -1.14      1.79 o 
  -6   4  11      242.97      234.91      8.91 o 
  -4   4  11      892.12      887.34     17.21 o 
  -2   4  11     1358.26     1387.69     18.59 o 
   0   4  11       45.95       35.99      5.59 o 
   2   4  11      735.27      703.71     12.55 o 
   4   4  11      169.25      170.63      7.36 o 
  -3   5  11        9.31        6.38      2.66 o 
  -1   5  11       56.35       57.18      4.49 o 
   1   5  11       47.57       40.83      4.09 o 
 -10   0  12      789.81      830.73     29.58 o 
  -8   0  12       12.21       14.11      3.06 o 
  -6   0  12      341.33      318.21      7.71 o 
  -4   0  12      161.93      184.41      5.42 o 
  -2   0  12      379.27      350.95      7.13 o 
   0   0  12     4368.86     4359.32     40.87 o 
   2   0  12       91.74       98.04      6.43 o 
   4   0  12     6401.12     6387.89     75.05 o 
   6   0  12      904.50      860.93     24.48 o 
  -9   1  12      225.16      222.01     16.65 o 
  -7   1  12     2636.83     2603.63     26.52 o 
  -5   1  12        1.73        5.46      2.27 o 
  -3   1  12     3078.02     3071.85     22.14 o 
  -1   1  12       35.10       34.53      2.04 o 
   1   1  12     1132.36     1170.74     13.54 o 
   3   1  12      141.97      137.71      5.48 o 
   5   1  12      824.61      799.22     14.41 o 
   7   1  12        5.80        5.80      3.00 o 
  -8   2  12     1729.26     1718.23     24.48 o 
  -6   2  12      827.04      808.45     12.56 o 
  -4   2  12     1188.92     1190.93     15.15 o 
  -2   2  12     2416.64     2427.11     24.36 o 
   0   2  12        1.53        1.08      1.10 o 
   2   2  12      359.47      364.51      8.54 o 
   4   2  12       17.90       22.74      2.52 o 
   6   2  12        6.09        7.05      3.12 o 
  -7   3  12      254.59      270.55      7.80 o 
  -5   3  12        0.48       -0.29      1.59 o 
  -3   3  12      539.09      565.37     19.23 o 
  -1   3  12      387.03      402.77      8.56 o 
   1   3  12       51.19       64.73      6.88 o 
   3   3  12      387.64      394.53      8.71 o 
   5   3  12      112.70      121.87      6.49 o 
  -6   4  12      112.47      126.81      7.18 o 
  -4   4  12      298.10      287.29      9.56 o 
  -2   4  12      364.87      384.42      9.18 o 
   0   4  12      104.41      108.88      6.07 o 
   2   4  12      281.71      297.01     12.88 o 
   4   4  12        0.01        0.84      2.12 o 
  -9   1  13      321.05      308.09      9.70 o 
  -7   1  13      822.86      851.99     14.13 o 
  -5   1  13      369.38      329.95      6.22 o 
  -3   1  13     2282.24     2210.59     22.27 o 
  -1   1  13       45.56       46.93      2.82 o 
   1   1  13      807.16      809.02      9.94 o 
   3   1  13      428.22      430.12      8.55 o 
   5   1  13      130.85      133.27      8.81 o 
   7   1  13       30.04       22.70      5.02 o 
  -8   2  13       12.15       13.10      2.54 o 
  -6   2  13      136.96      133.49      5.15 o 
  -4   2  13      542.04      529.67     11.80 o 
  -2   2  13      438.00      439.38     13.20 o 
   0   2  13     1928.34     1877.42     20.63 o 
   2   2  13       52.25       51.90      3.31 o 
   4   2  13     1264.56     1237.42     19.40 o 
   6   2  13        9.99        8.39      3.53 o 
  -7   3  13        5.64        4.16      2.23 o 
  -5   3  13      363.14      359.11     13.66 o 
  -3   3  13       69.35       84.39      4.38 o 
  -1   3  13      488.09      470.30      9.55 o 
   1   3  13       14.20       16.00      2.40 o 
   3   3  13      820.18      799.81     15.06 o 
   5   3  13      103.07      107.01      6.26 o 
  -6   4  13       30.22       32.86      4.60 o 
  -4   4  13      567.37      548.80     14.22 o 
  -2   4  13      680.27      712.85     16.67 o 
   0   4  13       29.09       38.42      3.62 o 
   2   4  13       77.87       68.28      4.57 o 
 -10   0  14       53.12       73.53     10.05 o 
  -8   0  14      410.12      456.16     19.85 o 
  -6   0  14     2450.95     2495.73     28.76 o 
  -4   0  14       12.13       11.15      2.06 o 
  -2   0  14     7119.72     7153.74     80.95 o 
   0   0  14     4127.61     4186.74     52.31 o 
   2   0  14      166.83      173.08      7.56 o 
   4   0  14     1000.45     1025.31     21.03 o 
   6   0  14       95.27       90.99      6.90 o 
  -9   1  14      486.06      500.79     12.53 o 
  -7   1  14      143.07      148.31      5.31 o 
  -5   1  14       20.06       20.33      2.04 o 
  -3   1  14       47.81       51.02      3.07 o 
  -1   1  14       77.19       75.57      3.06 o 
   1   1  14      119.26      114.64      5.23 o 
   3   1  14       50.53       50.94      3.47 o 
   5   1  14      168.75      181.04      7.11 o 
   7   1  14       56.57       57.47      6.34 o 
  -8   2  14      656.63      659.63     12.36 o 
  -6   2  14      884.77      901.47     16.43 o 
  -4   2  14      134.12      134.65      4.89 o 
  -2   2  14      506.17      486.60     13.52 o 
   0   2  14     1260.66     1195.28     15.67 o 
   2   2  14       50.43       49.07      5.00 o 
   4   2  14      454.48      448.64     11.17 o 
   6   2  14      223.21      209.79     10.53 o 
  -7   3  14      490.81      490.00     14.53 o 
  -5   3  14      131.46      133.96      7.77 o 
  -3   3  14     1044.29     1091.20     16.85 o 
  -1   3  14      426.33      420.54      9.21 o 
   1   3  14       63.50       67.11      4.08 o 
   3   3  14        0.84       -1.27      1.67 o 
   5   3  14      201.98      216.90     10.65 o 
  -4   4  14      189.95      204.11      8.48 o 
  -2   4  14        5.39        0.84      1.85 o 
   0   4  14        0.26        0.80      1.63 o 
   2   4  14      110.73      100.13      5.78 o 
  -9   1  15      595.13      631.06     14.36 o 
  -7   1  15      507.12      481.63      9.67 o 
  -5   1  15       36.68       35.24      2.92 o 
  -3   1  15      120.21      111.35      4.28 o 
  -1   1  15     1264.10     1200.58     15.19 o 
   1   1  15     1315.67     1269.68     18.94 o 
   3   1  15       14.79       19.50      2.51 o 
   5   1  15      846.92      880.24     17.79 o 
  -8   2  15      224.77      234.00      8.80 o 
  -6   2  15     1701.37     1733.81     24.89 o 
  -4   2  15        1.63        6.95      3.89 o 
  -2   2  15     1271.34     1290.10     16.87 o 
   0   2  15       18.92       27.96      2.77 o 
   2   2  15      469.04      455.24     11.19 o 
   4   2  15        4.36        4.30      2.44 o 
   6   2  15       56.69       46.31      6.22 o 
  -7   3  15     1178.33     1164.08     21.12 o 
  -5   3  15      455.41      493.47     12.55 o 
  -3   3  15      737.65      733.04     12.90 o 
  -1   3  15      528.26      530.86     10.71 o 
   1   3  15      237.54      236.53      7.08 o 
   3   3  15      227.39      229.77      7.16 o 
  -4   4  15       54.95       41.89      4.80 o 
  -2   4  15      108.68      106.75      5.56 o 
   0   4  15      893.46      879.88     15.29 o 
  -8   0  16      993.99      925.83     29.78 o 
  -6   0  16     2053.36     2012.80     31.32 o 
  -4   0  16      683.45      620.99     14.74 o 
  -2   0  16     2971.83     2918.95     40.45 o 
   0   0  16        0.74        0.12      1.55 o 
   2   0  16      428.87      456.97     13.51 o 
   4   0  16       24.57       27.29      4.43 o 
   6   0  16       24.47       22.98      4.60 o 
  -9   1  16        2.01        3.98      2.51 o 
  -7   1  16      355.75      369.40     10.10 o 
  -5   1  16       31.52       27.50      2.80 o 
  -3   1  16      997.20      995.47     26.67 o 
  -1   1  16        9.42        9.30      2.64 o 
   1   1  16      592.90      575.48     10.53 o 
   3   1  16      128.69      126.39      6.70 o 
   5   1  16      694.12      678.06     17.36 o 
  -8   2  16       14.84       12.41      3.29 o 
  -6   2  16       15.92       20.90      3.58 o 
  -4   2  16      176.30      183.48      6.04 o 
  -2   2  16        0.21       -1.61      1.17 o 
   0   2  16      151.76      152.88      5.41 o 
   2   2  16       76.47       69.88      8.60 o 
   4   2  16      663.54      659.79     14.64 o 
  -5   3  16       77.97       63.67      5.36 o 
  -3   3  16       46.30       40.93      3.66 o 
  -1   3  16      408.75      401.89      9.57 o 
   1   3  16      304.63      314.18      8.36 o 
   3   3  16        0.01       -2.28      1.89 o 
  -2   4  16       21.84       24.12      3.93 o 
  -7   1  17      350.74      352.73     10.25 o 
  -5   1  17     1169.12     1174.12     16.18 o 
  -3   1  17       41.30       42.75      3.90 o 
  -1   1  17     1836.16     1782.21     26.60 o 
   1   1  17     1531.53     1507.55     19.29 o 
   3   1  17       32.95       37.17      3.59 o 
   5   1  17      452.63      509.81     13.15 o 
  -6   2  17      314.43      341.58     10.41 o 
  -4   2  17      289.37      297.34     11.24 o 
  -2   2  17      323.72      355.10      8.52 o 
   0   2  17        3.98        4.35      2.05 o 
   2   2  17        0.63        0.34      1.85 o 
   4   2  17        6.93        6.98      2.78 o 
  -5   3  17       16.85       15.58      3.46 o 
  -3   3  17      193.18      200.62      6.88 o 
  -1   3  17       27.83       31.42      3.41 o 
   1   3  17        0.49       -1.85      1.90 o 
  -8   0  18     1089.26     1097.87     33.31 o 
  -6   0  18      944.28      950.76     29.42 o 
  -4   0  18      175.48      156.75     11.47 o 
  -2   0  18       32.63       22.53      3.93 o 
   0   0  18      910.75      879.60     19.85 o 
   2   0  18     1041.38     1007.95     22.41 o 
   4   0  18        1.72        1.38      2.79 o 
  -7   1  18       16.25       13.94      3.28 o 
  -5   1  18      167.14      168.85      5.88 o 
  -3   1  18       64.42       58.05      4.56 o 
  -1   1  18      359.13      356.04     11.50 o 
   1   1  18        0.19        1.20      1.76 o 
   3   1  18      101.60      115.48      5.70 o 
  -6   2  18      621.61      656.32     14.91 o 
  -4   2  18        9.71        8.58      2.20 o 
  -2   2  18      618.39      597.18     13.80 o 
   0   2  18      533.58      540.78     14.65 o 
   2   2  18       21.58       18.57      3.34 o 
  -3   3  18      129.71      130.12      6.03 o 
  -1   3  18      386.80      414.72     11.50 o 
   1   3  18      420.51      427.53     12.40 o 
  -7   1  19      280.05      270.38     11.37 o 
  -5   1  19      750.13      783.81     15.69 o 
  -3   1  19        1.35        1.71      5.98 o 
  -1   1  19      306.59      308.62      9.70 o 
   1   1  19        2.42        4.10      3.13 o 
   3   1  19       73.86       72.00      5.83 o 
  -4   2  19       45.91       47.54      4.70 o 
  -2   2  19      116.60      125.14      6.77 o 
   0   2  19      187.22      180.61      7.83 o 
   2   2  19      397.94      393.92     11.82 o 
  -6   0  20       70.91       65.75      9.29 o 
  -2   0  20      410.32      440.28     20.92 o 
   0   0  20      812.92      872.50     47.61 o 
   2   0  20      635.37      662.48     21.82 o 
  -5   1  20       43.16       47.10      4.56 o 
  -3   1  20      494.66      476.55     13.65 o 
  -1   1  20      225.75      216.32      8.38 o 
   1   1  20        9.79        5.02      2.53 o 
  -4   2  20       28.92       35.49      7.26 o 
  -2   2  20      195.44      172.62      7.88 o 
   0   2  20      245.98      244.98      9.32 o 
  -3   1  21        4.55        3.41      2.36 o 
  -1   1  21      184.88      187.72      8.05 o 
                                                 
